# Supplementary material for: A wheat CC-NBS-LRR protein Ym1 confers WYMV resistance by recognizing viral coat protein
Source: Nat Commun. 2025 Apr 16;16:3630. doi: 10.1038/s41467-025-58816-0 (PMC12003722; doi:10.1038/s41467-025-58816-0)
Supplement: Supplementary file 3 — Supplementary Data 1-6 [file 41467_2025_58816_MOESM3_ESM.xlsx]

## Sheet: Supplementary Data 1
Supplementary Data 1 Primers used in this study
Primer name	Primer sequence (5' to 3')
For fine mapping of QYm.nau-2D
InDel_FA187-F	ACGACTGGTGCCCAATTTCA
InDel_FA187-R	GACGAGGAGGCTAAGGAGGA
InDel_FA192-F	TTTTCGCACGCAGGATTTCC
InDel_FA192-R	AACCGGAAAGTCAGGGCATT
SSR_79-F	TGCAATGCAACTGAGCTGGA
SSR_79-R	CTCCGACTTCGCCGTCTATC
SSR_X3-F	CACTCATACCACATGCATCTCCTT
SSR_X3-R	TGAATTGGCTCTGTCAGTCAGTTT
For qRT-PCR for of WYMV CP gene and Tubulin gene
WYMV-CP-F2	TCCCCATTCATTGTTCACGC
WYMV-CP-R2	GTCGGAGGTGAGCATGGTAT
TaTubulin-F	GATGCAGCCAACAACTTCGCC
TaTubulin-R	CAGTTCCACCTCCAACAGCGT
For qRT-PCR of Ym1 gene
Ym1-qPCR-F	AGCATGATCCAACTGGTGCAT
Ym1-qPCR-R	CCGAACCTTGTCAAGCCAAG
Development of diagnostic marker for Ym1
Ym1-DM-F	CCACAAAACAAGTATCGAGCA
Ym1-DM-R	CTCTTCCATGACCTTCACTGAGAA
For cloning of Ym1 and its homologous genes in Aegilops species
Ym1-F	ATGGAGTTTCTCACCGGGGC
Ym1-R	TTAAAAATTACAAATAAGTATCGAG
For RNA in situ hybridization
In_situ_CP-F	GCAGCTGACACACAAACAGAC
In_situ_CP-R	GGTTAGTTCTGGGTGTCCAT
Ym1-2-F	AGATCTCGTGCAAAGAGAATC
Ym1-2-R	GATGACTGGTAGTTGTTCTTTC
For subcellular localization and N. benthamiana infiltration
1305-Ym1-F	GGACCGGTCCCGGGGGATCCATGGAGTTTCTCACC
1305-Ym1-R	CCCTTGCTCACCATGGATCCAAAATTACAAATAAGTATCG
1305-CC-F	GGACCGGTCCCGGGGGATCCATGGAGTTTCTCACC
1305-CC-R	CCCTTGCTCACCATGGATCCCAAGAGGCGAGGATCGATCT
1305-CC-NES-F	ATGGACGAGCTGTACAACGAGCTTGCTCTTAAGTTGGCTGGACTTGATATTAACAAGAGATCTTAAAGCGGC
1305-CC-NES-R	GCCGCTTTAAGATCTCTTGTTAATATCAAGTCCAGCCAACTTAAGAGCAAGCTCGTTGTACAGCTCGTCCAT
1305-CC-NLS-F	ATGGACGAGCTGTACCAGCCTAAGAAGAAGAGAAAGGTTGGAGGAAGATCTTAAAGCGGC
1305-CC-NLS-R	GCCGCTTTAAGATCTTCCTCCAACCTTTCTCTTCTTCTTAGGCTGGTACAGCTCGTCCAT
1305-CP-F	GGACCGGTCCCGGGGGATCCATGGCAGCTGACACACAAACA
1305-CP-R	CCCTTGCTCACCATGGATCCGGTTAGTTCTGGGTGTCCATC
For CRISPR-Cas9-based knocking out of Ym1
Ym1-MT1T2-F	AATAATGGTCTCAGGCGGATTCATGAAGAAGACCCG
Ym1-MT1T2-F0	GGATTCATGAAGAAGACCCGGTTTTAGAGCTAGAAATAGC
Ym1-MT1T2-R0	AGTTCGGAGGCGAAGTTTGCGCTTCTTGGTGCC
Ym1-MT1T2-R	ATTATTGGTCTCTAAACAGTTCGGAGGCGAAGTTTG
For constructing Ym1 overexpression vector
Ym1-OE-F	GGATCCCCGGGTACCGAGCTCATGGAGTTTCTCACC
Ym1-OE-R	CGATCGGGGAAATTCGAGCTCTCAAGCGTAGTCTGGGACGTCGTATGGGTAAAAATTACAAATAAGTATCG
For screening Ym1 overexpressing positive transgenetic plants
Ym1-exon2-F	GTAAAATTGTCCAACGTGCCG
Ym1-exon2-R	ACTGTCCACCAAAGCACATT
For polymyxa graminis abundance analysis (referring to Wu et al. 2023)
HGDNJ-F	GAAGTCGTAACAAGGTTTCCGTAG
HGDNJ-R	TCCATCAGCCAAATCTCCAAG
For Virus Induced Gene Silencing (VIGS) of Ym1
BSMV-r-Ym1CC-rcseq1-F	CTTCCGTTTCTAAGGAAGTTTAATTCACTTTCCTAACTTGGATC
BSMV-r-Ym1CC-rcseq1-R	TTTTAACCACCACCACCGTCGAAGATAATCTCGACTCC
BSMV-r-Ym1LRR-rcseq1-F	CTTCCGTTTCTAAGGAAGTTTAAAAGGGGGCGCACAATCTTCC
BSMV-r-Ym1LRR-rcseq1-R	TTTTAACCACCACCACCGTCTCCGAACTAGGTAAGATG
For cell death assays by transiently overexpression of Ym1 and WYMV-CP
PBIN-Ym1-F	TACGAACGATAGCCGGTACCCCCGGGATGGAGTTTCTCACCGGGGC
PBIN-Ym1-R	GTCAGGAACATCGTATGGGTACCCGGGAAAATTACAAATAAGTATCG
PBIN-Ym1-F	TACGAACGATAGCCGGTACCCCCGGGATGGAGTTTCTCACCGGGGC
PBIN-Ym1-CC-R	GTCAGGAACATCGTATGGGTACCCGGGCAAGAGGCGAGGATCGATCT
PBIN-Ym1-NBS-F	TACGAACGATAGCCGGTACCCCCGGGATGGATAGGTATAAGGTCGATG
PBIN-Ym1-NBS-R	GTCAGGAACATCGTATGGGTACCCGGGTTGGCTTGACAAGGTTCGG
PBIN-Ym1-LRR-F	TACGAACGATAGCCGGTACCCCCGGGATGAGCATGATCCAACTGGTGCAT
PBIN-Ym1-R	GTCAGGAACATCGTATGGGTACCCGGGAAAATTACAAATAAGTATCG
PBIN-Ym1-F	TACGAACGATAGCCGGTACCCCCGGGATGGAGTTTCTCACCGGGGC
PBIN-Ym1-NBS-R	GTCAGGAACATCGTATGGGTACCCGGGTTGGCTTGACAAGGTTCGG
PBIN-Ym1-NBS-F	TACGAACGATAGCCGGTACCCCCGGGATGGATAGGTATAAGGTCGATG
PBIN-Ym1-R	GTCAGGAACATCGTATGGGTACCCGGGAAAATTACAAATAAGTATCG
PBIN-CP-F	TACGAACGATAGCCGGTACCCCCGGGATGGCAGCTGACACACAAACAGACG
PBIN-CP-R	GTCAGGAACATCGTATGGGTACCCGGGGGTTAGTTCTGGGTGTCCATC
Diagnostic markers for identification of Ph1b/ph1b
Xwgc2111-F	GTGTGATATGGCAGCAGCC
Xwgc2111-R	GCACATGCAAACACTAAGCATTA
Xwgc2049-F	CCTGGAATCCAAGAGGATGA
Xwgc2049-R	CCTTTCAGCTTTGGTTTTGG
For Y2H assays to investigat protein interactions between WYMV proteins and full length Ym1 and its functional domains
BD-Ym1-F	TGGCCATGGAGGCCGAATTCATGGAGTTTCTCACC
BD-Ym1-R	CGCTGCAGGTCGACGGATCCTTAAAAATTACAAATAAGTATCG
BD-Ym1CC-F	TGGCCATGGAGGCCGAATTCATGGAGTTTCTCACCGGGGC
BD-Ym1CC-R	CGCTGCAGGTCGACGGATCCCTACAAGAGGCGAGGATCGATCT
BD-Ym1NBS-F	TGGCCATGGAGGCCGAATTCATGGATAGGTATAAGGTCGATG
BD-Ym1NBS-R	CGCTGCAGGTCGACGGATCCCTATTGGCTTGACAAGGTTCGG
BD-Ym1LRR-F	TGGCCATGGAGGCCGAATTCATGAGCATGATCCAACTGGTGCAT
BD-Ym1LRR-R	CGCTGCAGGTCGACGGATCCTTAAAAATTACAAATAAGTATCG
AD-P3-F	CCATGGAGGCCAGTGAATTCATGGAGCAGACAGCAGCCCAG
AD-P3-R	AGCTCGAGCTCGATGGATCCTCATTGGAGAGCTATTTTTGGGT
AD-7K-F	CCATGGAGGCCAGTGAATTCATGGCTAGGAGCGCAAACGAAAAGG
AD-7K-R	AGCTCGAGCTCGATGGATCCTCATTGAAGTCCGTAGCTAGCGCT
AD-CI-F	CCATGGAGGCCAGTGAATTCATGGCTGGGGACAATACGGAGG
AD-CI-R	AGCTCGAGCTCGATGGATCCTCATTGTAGTTCGATTATG
AD-14K-F	CCATGGAGGCCAGTGAATTCATGTCAAACGATATGTT
AD-14K-R	AGCTCGAGCTCGATGGATCCTCAATCAGCAACTGCAACTTTCAT
AD-Nib-F	CCATGGAGGCCAGTGAATTCATGGCCTCCGACACTCTCAGCAAG
AD-Nib-R	AGCTCGAGCTCGATGGATCCTCATTGGAGCTCAATGCTGCTAT
AD-CP-F	CCATGGAGGCCAGTGAATTCATGGCAGCTGACACACAAACAGACG
AD-CP-R	AGCTCGAGCTCGATGGATCCTCAGGTTAGTTCTGGGTGTCCATC
AD-P1-F	CCATGGAGGCCAGTGAATTCATGATGGCATCCACCAGTTCTAAC
AD-P1-R	AGCTCGAGCTCGATGGATCCTCAGCCGACAATGCCGTTAAGGAG
AD-P2-F	CCATGGAGGCCAGTGAATTCATGTCAGCTGAGGAAACAGGTC
AD-P2-R	AGCTCGAGCTCGATGGATCCTCACTAATGGCCCGGCCTCCTG
AD-Nia-pro-F	CCATGGAGGCCAGTGAATTCATGGCATCAACAGGAATTC
AD-Nia-pro-R	AGCTCGAGCTCGATGGATCCTCATTGGTTCTGTATGGTGCGTG
AD-Nia-VPg-F	CCATGGAGGCCAGTGAATTCATGAAGGGAAACAAGTATCGACC
AD-Nia-VPg-R	AGCTCGAGCTCGATGGATCCTCATTCAAGCATGACTTC
AD-P3N-PIPO-F	CCATGGAGGCCAGTGAATTCATGGAGCAGACAGCAGCCCAG
AD-P3N-PIPO-R	AGCTCGAGCTCGATGGATCCCTATGAAAGATAGGTATAGC
For LCI assays
cLUC-Ym1-F	TACGCGTCCCGGGGCGGTACCATGGAGTTTCTCACC
cLUC-Ym1-R	TGTAGTCCATTTGTTGGATCCTTAAAAATTACAAATAAGTATCG
cLUC-CC-R	TGTAGTCCATTTGTTGGATCCCTACAAGAGGCGAGGATCGATCT
cLUC-NBS-F	TACGCGTCCCGGGGCGGTACCGATAGGTATAAGGTCGATG
cLUC-NBS-R	TGTAGTCCATTTGTTGGATCCCTATTGGCTTGACAAGGTTCGG
cLUC-LRR-F	TACGCGTCCCGGGGCGGTACCAGCATGATCCAACTGG
nLUC-CP-F	GAGCTCGGTACCCGGGATCCATGATGGCAGCTGACACACAAACAGACG
nLUC-CP-R	GCGTACGAGATCTGGTCGACGGTTAGTTCTGGGTGTCCATC

## Sheet: Supplementary Data 2
Supplementary Data 2 Gene syntenic analysis between chromosome 2D of Fielder and Chinese Spring at the finally mapped region of QYm.nau-2D
Fielder 2D			Versus	Chinese Spring 2D			Discription
gene ID	start	end		gene ID	start	end	PFAMs
TraesFLD2D01G561400	610794238	610797171	↔	TraesCS2D02G506300	600161338	600164249	Zinc transporter
TraesFLD2D01G561500	610812649	610813386	→	absence of ortholog sequence			-
TraesFLD2D01G561600	610956669	610962752	↔	TraesCS2D02G506400	600294258	600300322	Sec14p-like phosphatidylinositol transfer family protein
TraesFLD2D01G561700	611051541	611055205	↔	TraesCS2D02G506500	600318433	600322117	AP2-like ethylene-responsive transcription factor
TraesFLD2D01G561800	611102439	611110144	↔	TraesCS2D02G506600	600342085	600349958	NADPH--cytochrome P450 reductase
TraesFLD2D01G561900	611157858	611161636	↔	TraesCS2D02G506700	600402521	600406416	Lipoate-protein ligase A
TraesFLD2D01G562000	611161705	611165931	↔	TraesCS2D02G506800	600406427	600411804	Purple acid phosphatase
TraesFLD2D01G562100	611275251	611276209	↔	TraesCS2D02G506900	600433915	600434879	Auxin-responsive protein
TraesFLD2D01G562200	611410053	611414211	↔	TraesCS2D02G507000	600757478	600761753	Vacuolar cation/proton exchanger, putative
TraesFLD2D01G562300	611493672	611496587	↔	TraesCS2D02G507100	600972574	600975540	UPF0136 membrane protein
TraesFLD2D01G562400	611497101	611501985	↔	TraesCS2D02G507200	600975869	600981018	Jasmonate ZIM domain-containing protein
TraesFLD2D01G562500	611701292	611701522	↔	TraesCS2D02G507300	601054643	601055183	BTB/POZ domain-containing protein
absence of ortholog sequence			←	TraesCS2D02G507400	601055705	601057619	Phototropic-responsive NPH3 family protein
TraesFLD2D01G562600	611747773	611754405	↔	TraesCS2D02G507500	601178580	601184772	Nuclease
TraesFLD2D01G562700	611756318	611760779	↔	TraesCS2D02G507600	601201690	601206060	Peptidyl-tRNA hydrolase, putative
TraesFLD2D01G562800	611760930	611762274	↔	TraesCS2D02G507700	601206211	601211363	Nuclease S1
TraesFLD2D01G562900	611784917	611787881	↔	TraesCS2D02G507800	601211912	601215051	Nuclease S1
TraesFLD2D01G563000	611831454	611834114	↔	TraesCS2D02G507900	601244733	601247388	Nuclease S1
TraesFLD2D01G563100	611838300	611839321	↔	TraesCS2D02G508000	601253971	601255084	3-ketoacyl-CoA synthase
TraesFLD2D01G563200	611840505	611841903	↔	TraesCS2D02G508100	601256255	601259512	Nuclease S1
TraesFLD2D01G563300	611851957	611853558	↔	TraesCS2D02G508200	601262364	601263995	3-ketoacyl-CoA synthase
absence of ortholog sequence			←	TraesCS2D02G508300	601271918	601273333	3-ketoacyl-CoA synthase
TraesFLD2D01G563400	611872746	611875436	↔	TraesCS2D02G508400	601398370	601401010	Nuclease S1
presence of ortholog sequence	611901605	611904204	↔	TraesCS2D02G508500	601404598	601407195	F-box family protein
TraesFLD2D01G563500	612013887	612018723	↔	TraesCS2D02G508600	601412782	601417934	Golgin candidate 2
TraesFLD2D01G563600	612055749	612056798	↔	TraesCS2D02G508700	601426926	601427973	BTB/POZ and MATH domain-containing protein 2
TraesFLD2D01G563700	612315029	612321377	↔	TraesCS2D02G508800	601596293	601602239	Sulfate transporter
TraesFLD2D01G563800	612321363	612323918	↔	TraesCS2D02G508900	601602225	601606633	Kinase, putative
TraesFLD2D01G563900	612481878	612482358	↔	TraesCS2D02G509000	601633035	601634567	Benzyl alcohol O-benzoyltransferase
TraesFLD2D01G564000	612496224	612499881	↔	TraesCS2D02G509100	601657653	601693453	Receptor-like protein kinase
TraesFLD2D01G564100	612511599	612517546	↔	TraesCS2D02G509200	601708288	601729664	Kinase, putative
TraesFLD2D01G564200	612519568	612524208	↔	TraesCS2D02G509205	601716189	601717537	Wall-associated receptor kinase
TraesFLD2D01G564300	612627794	612639635	↔	TraesCS2D02G509500	601963045	601967224	Protein kinase family protein
TraesFLD2D01G564400	612659627	612660964	↔	TraesCS2D02G509700	601982949	601984315	Peroxidase
TraesFLD2D01G564500	612663117	612664859	↔	TraesCS2D02G509205	602007174	602009642	Receptor-like protein kinase, putative
absence of ortholog sequence			←	TraesCS2D02G509900	602008280	602008828	TSL-kinase interacting protein 1
absence of ortholog sequence			←	TraesCS2D02G510000	602108148	602118124	NBS-LRR disease resistance protein
absence of ortholog sequence			←	TraesCS2D02G510100	602134820	602138611	NBS-LRR disease resistance protein
absence of ortholog sequence			←	TraesCS2D02G510200	602228494	602236078	Retrotransposon protein, putative, unclassified
absence of ortholog sequence			←	TraesCS2D02G510300	602236406	602239863	NBS-LRR disease resistance protein
TraesFLD2D01G565000	613112685	613114211	↔	TraesCS2D02G510400	602252279	602254293	Kinase family protein
TraesFLD2D01G564600	612670723	612674804	↔	TraesCS2D02G510500	602450320	602453655	Endo-1,4-beta-xylanase
TraesFLD2D01G564700	612888637	612889604	→	absence of ortholog sequence			Protein kinase domain
TraesFLD2D01G564800	612970823	612981076	↔	TraesCS2D02G510600	602505063	602513910	Alpha-N-acetylglucosaminidase
absence of ortholog sequence			←	TraesCS2D02G510700	602552198	602552620	Albino or Glassy Yellow 1
TraesFLD2D01G564900	613015018	613015372	↔	TraesCS2D02G510800	602635785	602636139	Lipid transfer protein
TraesFLD2D01G565100	613120638	613120994	→	absence of ortholog sequence			zinc-binding in reverse transcriptase
TraesFLD2D01G565200	613201269	613201817	→	absence of ortholog sequence			Unknown function
TraesFLD2D01G565300	613234471	613237940	→	absence of ortholog sequence			Disease resistance protein (NBS-LRR class) family
presence of ortholog sequence	613266342	613267395	↔	TraesCS2D02G510900	602685852	602689790	F-box family protein
TraesFLD2D01G565400	613270234	613270782	→	absence of ortholog sequence			Plant protein of unknown function
TraesFLD2D01G565500	613270234	613270782	↔	TraesCS2D02G511000	602697291	602698268	Wall-associated receptor kinase 2
absence of ortholog sequence			←	TraesCS2D02G511100	602704074	602705377	Kinase, putative
TraesFLD2D01G565600	613338075	613339511	↔	TraesCS2D02G511200	602711268	602712704	Peroxidase
TraesFLD2D01G565700	613364137	613376708	↔	TraesCS2D02G511300	602766372	602775273	Kinase, putative
TraesFLD2D01G565800	613387248	613390204	↔	TraesCS2D02G511400	602781174	602783024	Receptor-like kinase
presence of ortholog sequence	613400676	613402582	↔	TraesCS2D02G511500	603127222	603130588	Protein kinase-like
absence of ortholog sequence			←	TraesCS2D02G511600	603137299	603142307	Disease resistance protein (NBS-LRR class) family
absence of ortholog sequence			←	TraesCS2D02G511700	603208143	603213081	Disease resistance protein (NBS-LRR class) family
TraesFLD2D01G566000	613429239	613431795	↔	TraesCS2D02G511800	603378515	603381171	Isoaspartyl peptidase/L-asparaginase
absence of ortholog sequence			←	TraesCS2D02G511900	603400118	603403086	Isoaspartyl peptidase/L-asparaginase
TraesFLD2D01G566300	613668313	613669166	↔	TraesCS2D02G512000	603500389	603502983	Isoaspartyl peptidase/L-asparaginase
TraesFLD2D01G566400	613913031	613916038	↔	TraesCS2D02G512100	603540980	603543635	Isoaspartyl peptidase/L-asparaginase
TraesFLD2D01G566500	613980100	613983677	↔	TraesCS2D02G512200	603601432	603605001	Small RNA degrading nuclease
presence of ortholog sequence	614013537	614013741	↔	TraesCS2D02G512300	603632342	603632572	RING/U-box superfamily protein
TraesFLD2D01G566600	614015037	614015730	↔	TraesCS2D02G512400	603648022	603648670	Malate synthase G
TraesFLD2D01G566700	614027421	614028447	↔	TraesCS2D02G512500	603659542	603660479	RING/U-box superfamily protein
TraesFLD2D01G566800	614050126	614052172	↔	TraesCS2D02G512600	603665047	603667208	cofactor assembly of complex C
TraesFLD2D01G566900	614058488	614060121	↔	TraesCS2D02G512700	603691983	603693692	UDP-glycosyltransferase
TraesFLD2D01G567000	614065727	614069535	↔	TraesCS2D02G629600LC	603787036	603790895	Component of the eukaryotic translation initiation factor 3 (eIF-3) complex
TraesFLD2D01G567100	614242447	614246284	↔	TraesCS2D02G512800	603923302	603927129	Glycosyltransferases
TraesFLD2D01G567200	614421384	614425097	↔	TraesCS2D02G512900	604287471	604292123	Serine/threonine-protein kinase
absence of ortholog sequence			←	TraesCS2D02G513000	604417906	604419298	Cytochrome b559 subunit alpha
TraesFLD2D01G567300	614567861	614569775	↔	TraesCS2D02G513100	605077389	605079319	GDSL esterase/lipase
TraesFLD2D01G567400	614836314	614836777	→	absence of ortholog sequence			-
TraesFLD2D01G567500	614837561	614838143	→	absence of ortholog sequence			Plant transposase (Ptta/En/Spm family)
TraesFLD2D01G567600	615020613	615021722	↔	presence of ortholog sequence	605550219	605551314	Regulator of chromosome condensation (RCC1) repeat
TraesFLD2D01G567700	615176982	615177674	→	absence of ortholog sequence			Ring finger domain
absence of ortholog sequence			←	TraesCS2D02G513200	605100266	605101397	Kinase-like protein
absence of ortholog sequence			←	TraesCS2D02G513300	605179076	605181107	GDSL esterase/lipase
absence of ortholog sequence			←	TraesCS2D02G513400	605327328	605327996	F-box/RNI-like superfamily protein
TraesFLD2D01G568000	615924831	615928142	↔	TraesCS2D02G513500	605367642	605371463	4-hydroxy-tetrahydrodipicolinate synthase
TraesFLD2D01G567800	615244294	615248116	↔	TraesCS2D02G513600	605709849	605713768	Cysteine protease
TraesFLD2D01G567900	615425902	615426508	→	absence of ortholog sequence			-
TraesFLD2D01G568100	616300532	616301295	→	absence of ortholog sequence			-

## Sheet: Supplementary Data 3
Supplementary Data 3 SNPs calling of Yining Xiaomai mutants
Gene	SNPs in YNXM-Mut1	SNPs in YNXM-Mut2	SNPs in YNXM-Mut3
TraesFLD2D01G561800	ORF.G4164A (intron)	-	-
TraesFLD2D01G562700	ORF.G399A (intron)	-	-
TraesFLD2D01G563500	ORF.G2437A (intron)	ORF.C3698T (intron)	-
TraesFLD2D01G564000	-	ORF.A3024G (exon, missense)	-
TraesFLD2D01G564500	ORF.G2699A (exon, nonsense)	-	-
TraesFLD2D01G564600	-	-	ORF.G2201C (intron)
TraesFLD2D01G565300	ORF.G2961A (exon, missense)	ORF.G3190A (exon, nonsense)	ORF.C3872T (exon, missense)
TraesFLD2D01G565500	-	ORF.C412T (exon, missense)	-
TraesFLD2D01G566500	-	ORF.T2237C（intron）	-
TraesFLD2D01G567000	-	ORF.T2643C（intron）	-

## Sheet: Supplementary Data 4
Supplementary Data 4 The list of 92 CC-NBS-LRR-type NLR proteins for phylogenetic analysis
NLR proteins	Gene ID	Gene name
TaRy-2D_WYMV_resistance_protein_Triticum_aestivum	PP909815	Ym1	Triticum aestivum
Ym2_BDO22995.1_WYMV_resistance_protein_Triticum_aestivum	BDO22995.1	Ym2	Triticum aestivum
QRN46112.1_PM1_Triticum_aestivum	QRN46112.1	PM1	Triticum aestivum
AAC49408.1_PRF_Solanum_lycopersicum	AAC49408.1	PRF	Solanum lycopersicum
AAC97933.1_disease_resistance_protein_Solanum_lycopersicum	AAC97933.1	Mi-1	Solanum lycopersicum
AAF36987.1_viral_resistance_protein_Arabidopsis_thaliana	AAF36987.1	HRT	Arabidopsis thaliana
AAF42831.1_RPP13_Arabidopsis_thaliana	AAF42831.1	RPP13	Arabidopsis thaliana
AAG31014.1_tospovirus_resistance_protein_B_Solanum_lycopersicum	AAG31014.1	Sw5-b	Solanum lycopersicum
AAG37354.1_MLA1_Hordeum_vulgare_subsp._vulgare	AAG37354.1	MLA1	Hordeum vulgare subsp.
AAQ10735.1_Tm-2_ToMV_resistance_protein_Solanum_lycopersicum	AAQ10735.1	Tm-2	Solanum lycopersicum
AAR19096.1_NBS-LRR_type_disease_resistance_protein_RPG1-B_Glycine_max	AAR19096.1	RPG1-B	Glycine max
AAS49213.1_disease_resistance_protein_Glycine_max	AAS49213.1	3gG2	Glycine max
AAS79233.1_rust_resistance_protein_rp3-1_Zea_mays	AAS79233.1	rp3-1	Zea mays
AAT08955.1_CC-NBS-LRR_Helianthus_annuus	AAT08955.1	-	Helianthus annuus
AAW48299.1_potato_late_blight_resistance_protein_R3a_Solanum_tuberosum	AAW48299.1	R3a	Solanum tuberosum
AAX31149.1_RXO1_disease_resistance_protein_Zea_mays	AAX31149.1	RXO1	Glycine max
AAX89382.1_NB-LRR_type_disease_resistance_protein_Rps1-k-1_Glycine_max	AAX89382.1	Rps1-k-1	Glycine max
AAY33493.1_NBS-LRR,_partial_Oryza_sativa_Indica_Group	AAY33493.1	Pikh	Oryza sativa Indica
AAZ95005.1_late_blight_resistance_protein_Rpi-blb2_Solanum_bulbocastanum	AAZ95005.1	Rpi-blb2	Solanum bulbocastanum
ABB91438.1_R-FOM-2_Cucumis_melo	ABB91438.1	R-FOM-2	Cucumis melo
ABC73398.1_Piz-t_Oryza_sativa_Japonica_Group	ABC73398.1	Piz-t	Oryza sativa Japonica
ABE68835.1_root-knot_nematode_resistance_protein_Capsicum_annuum	ABE68835.1	CaMi	Capsicum annuum
ABS29034.1_Lr1_disease_resistance_protein_Triticum_aestivum	ABS29034.1	Lr1	Triticum aestivum
ACB72455.1_Pc_protein_B_Sorghum_bicolor	ACB72455.1	Pc protein B	Sorghum bicolor
ACI25288.1_late_blight_resistance_protein_Rpi-sto1_Solanum_stoloniferum	ACI25288.1	Rpi-sto1	Solanum stoloniferum
ACJ66594.1_late_blight_resistance_protein_Solanum_venturii	ACJ66594.1	-	Solanum venturii
ACN79513.1_resistance_protein_Pid3_Oryza_sativa_Indica_Group	ACN79513.1	Pid3	Oryza sativa Indica
ACU65454.1_R2-like_protein_Solanum_sp._AM-3778-16	ACU65454.1	R2-like protein	Solanum sp.
ACU65455.1_Rpi_protein_Solanum_sp._ABPT	ACU65455.1	Rpi	Solanum sp.
ACU65456.1_R2_protein_Solanum_demissum	ACU65456.1	R2 protein	Solanum demissum
ACU65457.1_Rpi_protein_Solanum_bulbocastanum	ACU65457.1	Rpi	Solanum bulbocastanum
ADB07392.1_BPH14-1_Oryza_sativa_Indica_Group	ADB07392.1	BPH14-1	Oryza sativa Indica
ADF29624.1_Pi36_Oryza_sativa_Indica_Group	ADF29624.1	Pi36	Oryza sativa Indica
ADK47521.1_RDG2A_Hordeum_vulgare_subsp._vulgare	ADK47521.1	RDG2A	Hordeum_vulgare_subsp.
ADU57957.1_disease_resistance_protein_CYR1_Vigna_mungo	ADU57957.1	CYR1	Vigna mungo
ADX06722.1_Mla1_Triticum_monococcum	ADX06722.1	Mla1	Triticum monococcum
AEC47890.1_R3b_Solanum_demissum	AEC47890.1	R3b	Solanum demissum
AER13157.1_Rpp4C4_Phaseolus_vulgaris	AER13157.1	Rpp4C4	Phaseolus vulgaris
AFM35701.1_blast_resistance_protein_Oryza_sativa_Indica_Group	AFM35701.1	Pi25	Oryza sativa Indica
AGI99538.1_NB-LRR_receptor_Vigna_unguiculata	AGI99538.1	RSG3-301	Vigna unguiculata
AGQ17386.1_RGA1e_Aegilops_tauschii	AGQ17386.1	RGA1e	Aegilops tauschii
AGP75918.1_CNL9_Triticum_monococcum_subsp._monococcum	AGP75918.1	CNL9	Triticum monococcum subsp.
AGT37271.1_RPP7_Arabidopsis_thaliana	AGT37271.1	RPP7	Arabidopsis thaliana
AIB02970.1_Ph-3_resistance_protein_Solanum_pimpinellifolium	AIB02970.1	Ph-3	Solanum pimpinellifolium
AIC32313.1_NB-LRR_disease_resistance_protein_Rpg1r_Glycine_max	AIC32313.1	Rpg1r	Glycine max
AIU36098.1_vat_protein_Cucumis_melo	AIU36098.1	Vat-1	Cucumis melo
ALO61074.1_RGA1-A_Secale_cereale	ALO61074.1	RGA1-A	Secale cereale
AMY98955.1_late_blight_resistance_protein_Rpi-amr3_Solanum_americanum	AMY98955.1	Rpi-amr3	Solanum americanum
ANJ02805.1_R8_resistance_protein_Solanum_demissum	ANJ02805.1	R8	Solanum demissum
ANZ78204.1_Pvr4_Capsicum_annuum	ANZ78204.1	Pvr4	Capsicum annuum
AOR08328.1_Tsw_Capsicum_chinense	AOR08328.1	Tsw	Capsicum chinense
APF29096.2_NBS-LRR_type_R_protein_Pigm-R6_Oryza_sativa_Indica_Group	APF29096.2	Pigm-R6	Oryza sativa Indica
ARO38245.1_disease_resistance_protein_NLR1_Triticum_aestivum	ARO38245.1	NLR1	Triticum aestivum
ATE88995.1_CNL13_Triticum_turgidum_subsp._durum	ATE88995.1	CNL13	Triticum turgidum subsp.
AUO29720.1_powdery_mildew_resistance_protein_Triticum_urartu	AUO29720.1	Pm60	Triticum urartu
AVK42833.1_Sr21_Triticum_monococcum	AVK42833.1	Sr21	Triticum monococcum
AVR54589.1_PM21_Dasypyrum_villosum	AVR54589.1	Pm21	Dasypyrum villosum
BAA76282.2_Pib_Oryza_sativa_Japonica_Group	BAA76282.2	Pib	Oryza sativa Japonica
BAC67706.1_R-protein_Arabidopsis_thaliana	BAC67706.1	AtRPP8	Arabidopsis thaliana
BAH20862.1_NBS-LRR_disease_resistance_protein_Oryza_sativa_Japonica_Group	BAH20862.1	Pit	Oryza sativa Japonica
BAJ25849.1_resistant_protein_Oryza_sativa_Japonica_Group	BAJ25849.1	Pb1	Oryza sativa Japonica
BAJ33559.1_CC-NBS-LRR_type_resistance_protein_Capsicum_chinense	BAJ33559.1	L3	Capsicum chinense
BAM17521.1_N'_tobamovirus_resistance_protein_Nicotiana_sylvestris	BAM17521.1	N′	Nicotiana sylvestris
BAN59294.1_Pii_protein_Oryza_sativa_Japonica_Group	BAN59294.1	Pii	Oryza sativa Japonica
CAB50786.1_Rx_protein_Solanum_tuberosum	CAB50786.1	Rx	Solanum tuberosum
CAB56299.1_NBS-LRR_protein_Solanum_acaule	CAB56299.1	Rx2.ac15	Solanum acaule
CAL64731.1_unnamed_protein_product_Zea_mays	CAL64731.1	-	Zea mays
NP_001067618.1_Os11g0249000_Oryza_sativa_Japonica_Group	NP_001067618.1	RGA5-like	Oryza sativa Japonica
NP_001172592.1_Os01g0782100_Oryza_sativa_Japonica_Group	NP_001172592.1	Pi35	Oryza sativa Japonica
NP_001233995.1_hero_resistance_protein_Solanum_lycopersicum	NP_001233995.1	Hero	Solanum lycopersicum
Q9ZSD1_RGC2B_Lactuca_sativa	Q9ZSD1	RGC2B	Lactuca sativa
ATE88460.1_Sr13_Triticum_turgidum_subsp._durum	ATE88460.1	Sr13	Triticum turgidum subsp.
AAQ01784.1_resistance_protein_LR10_Triticum_aestivum	AAQ01784.1	LR10	Triticum aestivum
CUM44200.1_Sr22_Stem_Rust_resistance_protein_Triticum_aestivum	CUM44200.1	Sr22	Triticum aestivum
AAG42168.1_stripe_rust_resistance_protein_Yr10_Triticum_aestivum	AAG42168.1	Yr10	Triticum aestivum
AGP75918.1_Sr35_Stem_Rust_resistance_protein_Triticum_monococcum_subsp._monococcum	AGP75918.1	Sr35	Triticum monococcum subsp.
ALO61074.1_Sr50_Stem_Rust_resistance_protein-A_Secale_cereale	ALO61074.1	Sr50	Secale cereale
AAQ55541.1_MLA10_Hordeum_vulgare	AAQ55541.1	MLA10	Hordeum vulgare
AGQ17382.1_Sr33_Stem_Rust_resistance_protein_Aegilops_tauschii	AGQ17382.1	Sr33	Aegilops tauschii
ACG68417.1_stem_rust_resistance_protein_Hordeum_vulgare_subsp._vulgare	ACG68417.1	Rpg5	Hordeum vulgare subsp.
ACG63518.1_leaf_rust_resistance_protein_RGA2_Triticum_dicoccoides	ACG63518.1	RGA2	Triticum dicoccoides
AYV61514.1_Sr46_protein_Aegilops_tauschii	AYV61514.1	Sr46	Aegilops tauschii
ARO38244.1_leaf_rust_resistance_protein_22a_Triticum_aestivum	ARO38244.1	Lr22a	Triticum aestivum
ADH59445.1_Tsn1_Triticum_aestivum	ADH59445.1	Tsn1	Triticum aestivum
ADH04488.1_Pm3_Triticum_aestivum	ADH04488.1	Pm3	Triticum aestivum
AGY30894.1_PM8_Triticum_aestivum	AGY30894.1	PM8	Triticum aestivum
CUM44213.1_Sr45_Stem_Rust_resistance_protein_Triticum_aestivum	CUM44213.1	Sr45	Triticum aestivum
ADK47521.1_Barley_Leaf_Stripe_resistance_protein_RDG2A_Hordeum_vulgare_subsp._vulgare	ADK47521.1	RDG2A	Hordeum vulgare subsp.
ACO53397.1_Lr21_Triticum_aestivum	ACO53397.1	Lr21	Triticum aestivum
CZT14023.1_PM2_protein_Triticum_aestivum	CZT14023.1	PM2	Triticum aestivum
QEQ12704.1_yellow_rust_resistance_protein_7_Triticum_aestivum	QEQ12704.1	Yr7	Triticum aestivum
QEQ12705.1_yellow_rust_resistance_protein_5a_Triticum_aestivum	QEQ12705.1	Yr5a	Triticum aestivum

## Sheet: Supplementary Data 5
Supplementary Data 5 Aegilops species used in this study
Species	Genome	Resource	Accession number
Aegilops tauschii	DD	NPGSUSA	PI452130
Ae.tauschii	DD	NPGSUSA	PI220326
Ae.tauschii	DD	NPGSUSA	CIAe26
Ae.tauschii	DD	NPGSUSA	PI511362
Ae.tauschii	DD	NPGSUSA	PI508263
Ae.tauschii	DD	NPGSUSA	PI452131
Ae.tauschii	DD	NPGSUSA	CIAe9
Ae.tauschii	DD	NPGSUSA	CIAe1
Ae.tauschii	DD	NPGSUSA	PI662111
Ae.tauschii	DD	NPGSUSA	PI662064
Ae.tauschii	DD	NPGSUSA	PI603242
Ae.tauschii	DD	NPGSUSA	PI486265
Ae.tauschii	DD	NPGSUSA	PI276980
Ae.tauschii	DD	NPGSUSA	PI603245
Ae.tauschii	DD	NPGSUSA	CIAe8
Ae.tauschii	DD	NPGSUSA	PI574467
Ae.tauschii	DD	NPGSUSA	PI574466
Ae.tauschii	DD	NPGSUSA	PI554319
Ae.tauschii	DD	NPGSUSA	PI486270
Ae.tauschii	DD	NPGSUSA	PI662112
Ae.tauschii	DD	NPGSUSA	PI662084
Ae.tauschii	DD	NPGSUSA	PI662078
Ae.tauschii	DD	NPGSUSA	PI662067
Ae.tauschii	DD	NPGSUSA	PI662065
Ae.tauschii	DD	NPGSUSA	PI662062
Ae.tauschii	DD	NPGSUSA	PI662055
Ae.tauschii	DD	NPGSUSA	PI662053
Ae.tauschii	DD	NPGSUSA	CIAe21
Ae.tauschii	DD	NPGSUSA	CIAe4
Ae.tauschii	DD	NPGSUSA	PI603235
Ae.tauschii	DD	NPGSUSA	PI603226
Ae.tauschii	DD	NPGSUSA	PI508262
Ae.tauschii	DD	NPGSUSA	PI431600
Ae.tauschii	DD	NPGSUSA	PI428564
Ae.tauschii	DD	NPGSUSA	PI603246
Ae.tauschii	DD	NPGSUSA	PI499262
Ae.tauschii	DD	NPGSUSA	PI486275
Ae.tauschii	DD	collected from Henan, China.	2019In-363
Ae.tauschii	DD	collected from Henan, China.	2019In-364
Ae.tauschii	DD	collected from Henan, China.	2019In-365
Ae.tauschii	DD	NPGSUSA	ClAe12
Ae.searsii	SSSS	NPGSUSA	PI599148
Ae.searsii	SSSS	NPGSUSA	PI599174
Ae.searsii	SSSS	NPGSUSA	PI599130
Ae.longissimi	SlSl	NPGSUSA	TL05
Ae.longissimi	SlSl	NPGSUSA	PI487285
Ae.longissimi	SlSl	NPGSUSA	PI318647
Ae.longissimi	SlSl	NPGSUSA	PI542196
Ae.sharonensis	SshSsh	NPGSUSA	PI542237
Ae. bicornis (FORSK.)JAUB.et SP.	SbSb	CGRIS	RM000156
Ae.speltoides var.ligustica	SS	NPGSUSA	PI542242
Ae.speltoides var.speltoides	SS	NPGSUSA	PI560750
Ae.markgrafii (Greuter) Hammer (Ae.caudata L.)	CC	NPGSUSA	PI254863
Ae.markgrafii (Greuter) Hammer (Ae.caudata L.)	CC	NPGSUSA	PI203431
Ae.markgrafii (Greuter) Hammer (Ae.caudata L.)	CC	CGRIS	RM000103
Ae.markgrafii (Greuter) Hammer (Ae.caudata L.)	CC	CGRIS	RM000105
Ae.comosa	MM	NPGSUSA	PI551018
Ae.comosa	MM	NPGSUSA	PI542172
Ae.comosa	MM	NPGSUSA	PI551020
Ae.uniaristata	NN	NPGSUSA	PI554418
Ae.uniaristata	NN	NPGSUSA	PI276996
Ae.uniaristata	NN	NPGSUSA	NA
Ae.umbellulata	UU	NPGSUSA	PI487219
Ae.umbellulata	UU	NPGSUSA	PI276994
Ae.umbellulata	UU	NPGSUSA	PI542371
Ae.umbellulata	UU	NPGSUSA	NA
Ae.umbellulata	UU	NPGSUSA	PI298906
Ae.cylindrica	CcCcDcDc	NPGSUSA	PI502242
Ae.cylindrica	CcCcDcDc	NPGSUSA	PI374345
Ae.cylindrica	CcCcDcDc	NPGSUSA	PI499259
Ae.cylindrica	CcCcDcDc	NPGSUSA	PI374320
Ae.cylindrica	CcCcDcDc	NPGSUSA	PI486235
Ae.ventricosa	DvDvNvNv	NPGSUSA	PI388753
Ae.ventricosa	DvDvNvNv	NPGSUSA	PI542385
Ae.ventricosa	DvDvNvNv	NPGSUSA	NA
Ae. geniculate (syn. Ae. ovata L.)	MgMgUgUg	NPGSUSA	PI287737
Ae. geniculate (syn. Ae. ovata L.)	MgMgUgUg	NPGSUSA	PI388754
Ae. geniculate (syn. Ae. ovata L.)	MgMgUgUg	NPGSUSA	PI170191
Ae. geniculate (syn. Ae. ovata L.)	MgMgUgUg	CGRIS	RM000008
Ae. geniculate (syn. Ae. ovata L.)	MgMgUgUg	CGRIS	RM000018
Ae.triuncialis	CtCtUtUt	NPGSUSA	PI344777
Ae.triuncialis	CtCtUtUt	NPGSUSA	PI349039
Ae.triuncialis var.persica	CtCtUtUt	NPGSUSA	PI220328
Ae.triuncialis var.persica	CtCtUtUt	NPGSUSA	PI219862
Ae.triuncialis	CtCtUtUt	NPGSUSA	PI317390
Ae.triuncialis	CtCtUtUt	NPGSUSA	PI298901
Ae.triuncialis	CtCtUtUt	NPGSUSA	PI170197
Ae. triaristata WILLD.	UnUnXnXn	CGRIS	RM000029
Ae.columnaris	UcUcXcXc	NPGSUSA	PI564180
Ae.columnaris	UcUcXcXc	NPGSUSA	PI542191
Ae.columnaris	UcUcXcXc	NPGSUSA	PI428558
Ae.columnaris	UcUcXcXc	NPGSUSA	PI574457
Ae.biuncialis	UbUbMbMb	NPGSUSA	PI349036
Ae.biuncialis	UbUbMbMb	NPGSUSA	PI344779
Ae.biuncialis	UbUbMbMb	NPGSUSA	PI428556
Ae.biuncialis	UbUbMbMb	NPGSUSA	CIAe67
Ae.biuncialis	UbUbMbMb	NPGSUSA	PI362339
Ae.kotschyi	SkSkUkUk	NPGSUSA	PI428562
Ae.kotschyi	SkSkUkUk	NPGSUSA	PI226615
Ae.kotschyi	SkSkUkUk	NPGSUSA	PI614627
Ae.peregrina	SpSpUpUp	NPGSUSA	PI554268
Ae.peregrina	SpSpUpUp	NPGSUSA	PI487274
Ae.peregrina	SpSpUpUp	NPGSUSA	PI483017
Ae.peregrina	SpSpUpUp	NPGSUSA	PI487197
Ae.peregrina	SpSpUpUp	NPGSUSA	PI604162
Ae.peregrina var.peregrina	SpSpUpUp	NPGSUSA	PI603248
Ae.peregrina var.brachyathera	SpSpUpUp	NPGSUSA	PI603247
Ae.crassa	D1D1XcrXcrD2D2	NPGSUSA	PI227342
Ae.juvenalis	DjDjXjXjUjUj	NPGSUSA	PI542193
Ae.juvenalis	D1D1XcrXcrUjUj	NPGSUSA	PI574463
Ae.neglecta	UnUnXnXn	NPGSUSA	PI254859
Ae.neglecta	UnUnXnXnNnNn	NPGSUSA	PI267987
Ae.neglecta	UnUnXnXnNnNn	NPGSUSA	PI170199
Ae. recta ZHUK.	UnUnXnXnNnNn	CGRIS	RM000037
Ae.vavilovii (ZHUK.) CHENN.	D1D1XcrXcrSvSv	NPGSUSA	PI428342
Ae. vavilovii (ZHUK.) CHENN.	D1D1XcrXcrSvSv	CGRIS	RM000286
Ae. vavilovii (ZHUK.) CHENN.	D1D1XcrXcrSvSv	CGRIS	RM000290
Ae. vavilovii palastina EIG.	D1D1XcrXcrSvSv	CGRIS	RM000291
Ae. vavilovii palastina EIG.	D1D1XcrXcrSvSv	CGRIS	RM000293

## Sheet: Supplementary Data 6
Supplementary Data 6 Probes used in RNA in situ hybridization
1	Probe for wheat yellow mosaic virus coat protein gene	GCAGCTGACACACAAACAGACGCGCAGAAGGAGGAAGCTCGACTGGCAGCCGCCACCAAGAAGGCAGCCGATGACGCCGACGCTGCGCGTCTCCGCAAGGTTGAGGCAGATCGTGTTGAGGCCGCAAGAGTGAAGAAAGCGAGCGATGACAAGAAAGCCAGGGACCTCACAGCAACCAAGGTTGATGATGGCAAAATTGTTGCCGACGCTGGAACAAAAAGGACCAATGCCGCCACCAAAGAGAAATGGTCACTTCCAGAAACAAAACCCGTCAACGCAGGACTAAAGCTTCGAATCTCAATGGACAAATTAAAGAGCGCACCCAAATCTATAATTGAACACAACAACTCCGTCGCTCTAGATTCAGAAGTTAAGAAGTGGTCAGACGCTGTACGGACC…
2	Probe for Ym1	AGATCTCGTGCAAAGAGAATCGGATAGTTCCCTTTGGTATCTGGGAAGATTGTGCGCCCCCTTCAGATCTTCGTAAGTTGTTGCTGTCTGGAATGACTTTACCTAGGCCACCATCTTGGATGAAATCCTCCTGTGTTCCGCACCTCTCTTACTTGTGGTTCTCAGTGAAGGTCATGGAAGAGCTGGATATGAACACCCTTGGGATGTTGCCATTTCTCCAGTACCTCTACCTCTTTGTTAATGAGGAGGAAGAGGAGAAGGAGGAGGGAGAGGAAAATGTCAACTATGAGTCGTCATCATATGCTGCTAGCAGCGACAAGTTTCAGATGTTGAGGCACCTGATCACCAACATGGAGATTACATGTGAAGAGGAGGAGGAGGAGGAGGAAGGGGGAAAGA…
