# Supplementary material for: A wheat CC-NBS-LRR protein Ym1 confers WYMV resistance by recognizing viral coat protein
Source: Nat Commun. 2025 Apr 16;16:3630. doi: 10.1038/s41467-025-58816-0 (PMC12003722; doi:10.1038/s41467-025-58816-0)
Supplement: Supplementary file 6 — Source Data [file 41467_2025_58816_MOESM6_ESM.xlsx]

## Sheet: Fig.1
Figure 1C WYMV and CP transcripts revealed by RT-PCR of Yining Xiaomai (YNXM), Yangmai 158 (YM158), and three susceptible YNXM mutants (YNXM-Mut1, YNXM-Mut2 and YNXM-Mut3)
Fig. 1D Relative expression of CP in the leaves of YNXM, YM158, and three YNXM susceptible mutants by qRT-PCR
Samples	Repeat 1	Repeat 2	Repeat 3	Average
YNXM	6.31326e-07	5.4808e-07	2.50774e-07	4.76726e-07
Yangmai158	1.25788	0.71847	1.10726	1.02787
YNXM_Mut1	0.226234	0.183505	0.258796	0.222845
YNXM_Mut2	0.957861	0.461976	0.571129	0.663655
YNXM_Mut3	0.880462	1.11755	0.934543	0.977517

## Sheet: Fig.2
Figure 2A Relative expression of Ym1 in the leaves and roots of YNXM and YM158 by qRT-PCR
Samples		Repeat 1	Repeat 2	Repeat 3	Average
YM158_LEAF	-WYMV	0.00734568	0.00587077	0.0107546	0.00799036
	+WYMV	0.0133177	0.00798274	0.0118232	0.0110412
YNXM_LEAF	-WYMV	0.0131794	0.021018	0.0360073	0.0234016
	+WYMV	0.00706269	0.0108044	0.00936244	0.00907652
YM158_ROOT	-WYMV	0.00166657	0.00319737	0.00167043	0.00217812
	+WYMV	0.0158919	0.00976002	0.00690138	0.0108511
YNXM_ROOT	-WYMV	0.0700454	0.058765	0.0850487	0.0712863
	+WYMV	0.999992	1.00001	1.27999	1.09333
Figure 2B Relative expression of WYMV CP in the leaves and roots of YNXM and YM158 by qRT-PCR
Samples		Repeat 1	Repeat 2	Repeat 3	Average
YM158_LEAF	-WYMV	7.16004e-06	5.63716e-06	6.87631e-06	6.55784e-06
	+WYMV	1.85187	1.27093	1.514	1.5456
YNXM_LEAF	-WYMV	8.94843e-06	7.0208e-06	1.65448e-05	1.0838e-05
	+WYMV	1.82551e-06	6.68828e-06	5.79564e-06	4.76981e-06
YM158_ROOT	-WYMV	1.03166e-06	2.80559e-06	1.5565e-06	1.79791e-06
	+WYMV	0.723668	1.19753	1.15407	1.02509
YNXM_ROOT	-WYMV	1.60181e-05	8.50494e-06	6.58098e-06	1.0368e-05
	+WYMV	0.118299	0.0608969	0.120198	0.0997977
Figure 2C Identification of Ym1 T0 transgenic plants in YM158 by qRT-PCR
Samples	Technical repeat 1	Technical repeat 2	Technical repeat 3	Average
YM158	0.0001435	0.0001435	0.0001435	0.0001435
Ym1-T0-8	0.163799	0.147624	0.170755	0.160726
Ym1-T0-22	0.0333385	0.0190157	0.012373	0.0315757
Ym1-T0-33	0.220676	0.25349	0.171943	0.215369
Ym1-T0-37	0.0199611	0.0319804	0.0354845	0.029142
Ym1-T0-42	0.141938	0.160799	0.154249	0.152329
Ym1-T0-51	0.0648537	0.0552966	0.0534129	0.0578544
nYm1-T0-23	9.55237e-05	8.56632e-05	1.25799e-05	6.45889e-05
nYm1-T0-24	0.000138493	0.000157284	0.00014691	0.000147562
nYm1-T0-40	0.000148204	0.000142226	0.000117385	0.000135938
nYm1-T0-41	9.26175e-05	0.000130186	0.000124647	0.000115817
Figure 2D Identification of Ym1 T0 transgenic plants in YM158 by PCR
Figure 2E Relative expression of WYMV CP in three Ym1 positive transgenic plants and two negative transgenic plants in YM158 by qRT-PCR
Samples	Technical repeat 1	Technical repeat 2	Technical repeat 3	Technical repeat 4	Technical repeat 5	Average
YM158	1	1	0.939523	0.993092	1.37554	1.06163
YM1-T0-8	0.000152807	0.000289129	0.000152807	0.000173113	0.000246521	0.000202875
YM1-T0-22	0.000852507	0.000812131	0.000726878	0.000682918	0.00087042	0.000788971
YM1-T0-33	0.000332122	0.000309881	0.000297257	0.000285148	0.000329828	0.000310847
nYM1-T0-23	0.964598	0.912565	0.875391	0.767373	0.833931	0.870772
nYM1-T0-24	3.25352	3.05675	3.03564	3.14269	2.97317	3.09235

## Sheet: Fig.3C
Figure 3C Relative expression of WYMV CP in the leaves of Ym1-edited plants by qRT-PCR
Samples	Repeat 1	Repeat 2	Repeat 3	Average
Fielder	6.31326e-07	5.4808e-07	2.50774e-07	4.76726e-07
Yangmai158	1.58447	0.905006	0.697372	1.06228
CRYm1-4-2	0.688407	0.404815	0.296342	0.463188
CRYm1-6	2.07053	1.79502	1.6449	1.83682
CRYm1-8	0.563396	0.434739	0.632099	0.543412
CRYm1-1-1	0.457268	0.338942	0.421356	0.405855

## Sheet: Fig.4C
Figure 4C Western-blot image of co-immunoprecipitation (Co-IP) analysis showing the interactions between Ym1-GFP fusion protein or its truncated domain LRR-GFP fusion protein with WYMV CP in N. benthamiana leaves

## Sheet: Fig.5B
Figure 5B Western-blot image showing that Ym1-GFP and CP-HA extracted from the cytosol and nucleus components of N. benthamiana leaf issues were detected by Western blotting with anti-HA, anti-GFP,anti-Actin and Anti-Histone 3 antibodies

## Sheet: Supplementary Fig.5A
Supplementary Figure 5A Relative expression level of Ym1 by qRT-PCR in roots of YNXM after BSMV-VIGS
Samples	Repeat 1	Repeat 2	Repeat 3	Average
Mock	1.01162	1.01162	0.97716	1.00013
BSMV-EV	1.01162	0.97041	0.950439	0.97749
BSMV-Ym1-LRR#1-r	0.231112	0.22324	0.20829	0.220881
BSMV-Ym1-LRR#2-r	0.0869703	0.0822789	0.0817106	0.0836533
BSMV-Ym1-CC#1-r	0.119631	0.11636	0.122995	0.119662
BSMV-Ym1-CC#2-r	0.161171	0.168016	0.164558	0.164582

## Sheet: Supplementary Fig.6
Supplementary Fig. 6A P. graminis abundance in the roots and soils of YM158 and its transgenic plants overexpressing Ym1 revealed with q-PCR
Samples	Repeat 1	Repeat 2	Repeat 3	Repeat 4	Average
YM158	5.3148	5.33713	5.31574	5.31434	5.3205
Ym1-T0-37	5.99404	5.99901	5.99802	6.00976	6.00021
Ym1-T0-42	5.90669	5.95745	5.91027	5.92428	5.92467
Ym1-T0-51	5.12875	4.78021	4.81107	5.04001	4.94001
nYm1-T0-40	4.84677	4.83663	4.91181	4.84844	4.86091
nYm1-T0-41	5.74518	5.75601	5.70352	5.74381	5.73713
YM158	5.11711	5.19629	5.13566	5.0894	5.13462
Ym1-T0-37	5.22703	5.23215	5.24055	5.26007	5.23995
Ym1-T0-42	5.16666	5.15666	5.33335	5.21111	5.21694
Ym1-T0-51	4.98496	4.96739	5.01543	5.00551	4.99332
nYm1-T0-40	5.10983	5.18429	5.15428	5.19742	5.16146
nYm1-T0-41	5.13408	5.10678	5.09431	5.10678	5.11049
Supplementary Fig. 6B P. graminis abundance in the roots and soil of Fielder and its susceptible Ym1 mutation lines revealed with q-PCR
Samples	Repeat 1	Repeat 2	Repeat 3	Repeat 4	Average
Fielder	5.04192	5.07631	5.09878	5.00567	5.05567
CRTaRx-4-2	4.34044	4.54777	4.42975	4.38202	4.425
CRTaRx-6	4.668	4.76871	4.70638	4.71276	4.71396
CRTaRx-8	4.77906	4.75587	4.75109	4.73139	4.75435
CRTaRx-1-1	5.02098	5.1324	5.05638	5.00852	5.05457
Fielder	5.22123	5.2012	5.20218	5.26885	5.22336
CRTaRx-4-2	5.01036	5.02048	5.01904	5.01904	5.01723
CRTaRx-6	5.50212	5.47389	5.4898	5.48667	5.48812
CRTaRx-8	5.04139	5.047	4.96782	5.0048	5.01525
CRTaRx-1-1	4.94105	4.99665	4.92745	4.99327	4.9646
